# Supplementary material for: Crosstalk between CD8+ T cells and systemic bile acid metabolism shapes antiviral immunity and immunopathology
Source: JCI Insight. 2026 Jun 22;11(12):e189882. doi: 10.1172/jci.insight.189882 (PMC13313544; doi:10.1172/jci.insight.189882)
Supplement: Supplemental table 1 [file jciinsight-11-189882-s337.xlsx]

## Sheet: Liver
	LCMV Liver
	uninfected				infected
					Day 2				Day 8				Day 12
nmol/g	1	2	3	4	1	2	3	4	1	2	3	4	1	2	3	4
UDCA	0.12781	0.234122	0.234862	0.676803	0.032067	0.163888	0.167654	0.125328	0	0.19824	0.116777	0.189194	0.0803235	0.124706	0.125078	0.144532
CDCA	0.022247	0.665025	0.120494	0	0	0.612919	0.0822595	0	0	0	0.368694	0	0	0.103844	0	0.138407
DCA	0.253795	0.0659049	0.310557	0.767447	0.123089	0	0	0	0	0.282185	0	0	0	0.396403	0.285749	0.494585
CA	7.2761	1.93042	3.86312	16.0149	0.32171	0.17422	0.54892	0.326635	0.179903	0.151093	0.372924	0.178345	1.57677	1.04602	1.68206	0.948636
α- + ω-MCA	2.26406	2.17534	2.01004	6.2379	1.82758	0.523785	0.756522	0.80461	0.0877069	0.142205	0.393068	0.383402	1.00953	0.829523	0.760751	1.25654
β-Muri-CA	9.73821	4.87273	3.56642	20.3081	0.288855	0.320842	0.964402	1.20559	0.691932	0.994397	3.34207	1.76932	4.35087	8.55909	12.5478	10.5902
LCA	0.053661	0.0527578	0.211578	0.10244	0.24458	0.128943	0.0570556	0.157963	0.10187	0.061384	0.0641012	0.102501	0.170157	0.179131	0.128142	0.0777748
G-UDCA	0	0	0.0138612	0.0105986	0.0097472	0.00470681	0	0.00294005	0	0.00348322	0	0.00478502	0	0	0	0
G-CDCA	0.117606	0.231133	0.1701	0.161503	0.0716077	0.0718117	0.0532343	0.14049	0.0813319	0.160288	0.0354384	0.117055	0.15839	0.177357	0.0621553	0.0826686
G-DCA	0	0	0.00721282	0	0	0	0	0	0	0	0	0	0	0	0.0106071	0
G-CA	0.00890738	0.0071169	0.0318005	0.0104713	0	0.101691	0	0.0308473	0.0269937	0	0.0567618	0.0134937	0.0108435	0.040446	0.0945515	0
G-LCA	0.0140706	0.00424966	0.0176744	0	0.0060658	0.0157738	0.0177955	0	0.00829869	0	0.0112	0	0	0.00463046	0.00932201	0.0139319
T-UDCA	7.29459	8.46684	7.0038	20.4987	5.52893	3.24951	3.91858	6.25046	1.03869	1.0486	3.42868	1.0555	3.3441	3.4472	2.97654	3.89654
T-CDCA	2.94331	3.9145	7.48354	7.43373	6.54347	7.97534	7.01842	13.1652	1.95807	2.08689	4.21706	1.51268	3.32562	5.02897	3.61396	3.72721
T-DCA	10.2238	8.9503	23.2672	29.953	23.5581	6.62985	13.1206	39.0969	0.0919584	0.513547	0.981926	1.08344	19.0405	8.6334	17.9419	35.9259
T-CA	80.3651	54.6078	192.299	141.237	46.9403	59.8292	34.6366	66.7358	39.4422	44.2364	111.235	37.2473	147.263	308.904	606.119	230.513
T-LCA	0.130312	0.120923	0.636025	0.357879	0.298408	0.0606614	0.259784	0.447535	0.021094	0.0749936	0.010136	0.0671003	0.0349742	0.0443832	0.141871	0.0589079
T-α- + T-ω-MCA	5.78545	3.04364	18.7824	16.801	5.13242	8.12678	7.74988	11.381	2.18663	2.91171	7.86798	2.32752	5.09614	7.32801	181.189	1.74009
T-β-Muri-CA	214.032	107.585	112.987	195.629	78.2492	44.2262	31.0891	66.04	25.1111	38.1714	90.3079	42.6432	141.34	232.679	181.155	127.278
SUM	876.524	733.801	910.89	995.074	705.049	669.089	638.314	744.785	606.901	627.91	760.683	627.568	862.674	1114.4	1546.72	955.761
sum (μmol)	0.876524	0.733801	0.91089	0.995074	0.705049	0.669089	0.638314	0.744785	0.606901	0.62791	0.760683	0.627568	0.862674	1.1144	1.54672	0.955761

## Sheet: Serum
	LCMV Serum
	uninfected				infected
					Day 2				Day 8				Day 12
nmol/L	1	2	3	4	1	2	3	4	1	2	3	4	1	2	3	4
UDCA	244.338	198.018	427.793	211.928	206.48	10.3969	42.8382	184.138	3.80433	6.19933	218.855	0	1.21096	75.0908	0	57.5452
CDCA	9.86123	3.6113	38.7115	3.45758	18.6064	0	0	0	5.09736	0	3.04574	0	0	0	0	0
DCA	272.834	388.817	3597.09	479.849	2113.57	203.123	486.58	3168.85	0.870938	30.8225	541.717	32.7951	55.1762	631.59	158.265	2541.96
CA	640.954	442.829	13004.8	296.575	654.215	20.8741	60.8843	1258.39	51.4537	73.0231	330.195	8.02763	3.31184	803.453	259.869	10127.6
α- + ω-MCA	1469.53	1207.9	2360.16	743.248	2021.33	304.415	438.484	2775.34	5.85314	41.714	2029.45	9.62477	10.8637	763.362	252.732	1789.8
β-Muri-CA	3355.79	1398.3	4363.21	1102.18	814.123	27.357	173.407	1991.62	15.9476	34.0944	1424.14	0	5.27158	1105.63	1538.48	9000.11
LCA	15.7246	12.1513	66.1834	8.91103	17.1675	10.3272	14.6371	61.5479	11.2623	6.71352	5.80425	7.56497	5.68731	1.67774	6.27089	5.96749
G-UDCA	0	0	0.90441	0.692275	0.242863	0	0	0	0	0	0.147291	0.0475396	0	0	0.103545	0.223208
G-CDCA	0	0	0	0	0.279391	0.442857	0	0.476871	0	0	0	0.124122	0	0	0	2.5923
G-DCA	0	0.378955	0	0	0.309539	0	0	0	0.541139	0	0	0	0.35033	0.367258	0	0
G-CA	0	0.693763	57.8604	0.683898	2.5754	0.645967	0	1.01247	1.06011	0.742108	0	0	0	0	3.91544	52.6497
G-LCA	0	0	0.0961656	0	0.114073	0	0	0	0	0	0.198407	0	0	0.105154	0	0.083558
T-UDCA	8.67809	18.6354	218.695	83.686	62.7041	21.6155	55.0005	397.258	49.7268	51.4632	13.1301	30.51	38.0087	44.5174	98.5923	93.9401
T-CDCA	12.1681	14.4937	258.232	39.6349	91.3517	34.4423	78.1511	782.358	124.1	127.884	7.68084	41.5609	81.2318	46.9003	124.662	188.903
T-DCA	3.34128	32.3404	514.363	95.6951	288.397	100.33	305.009	1226.39	3.00598	7.12	18.9882	6.22167	14.6815	130.129	180.222	467.038
T-CA	85.9389	300.359	12461.9	1134.1	730.571	328.525	698.664	5823.3	1240.87	1438.58	147.231	534.449	764.021	1245.56	5799.11	17144.3
T-LCA	0	0	4.87319	0.575113	3.45268	1.17428	1.23004	21.3964	0	0.449489	0.196704	0	0	0.225457	0.268358	0.275127
T-α- + T-ω-MCA	11.5019	33.2315	948.55	167.64	93.8652	24.0078	208.519	755.04	123.154	225.45	103.791	67.9304	121.277	181.593	565.191	351.986
T-β-Muri-CA	207.838	536.8	5558.71	2070.79	906.781	361.835	545.841	4181.68	1359.56	2068.53	377.854	674.611	1309.35	1597.2	10290.5	11156.9
SUM	12958.8	11208.8	50502.4	13059.9	14646.4	8069.76	9729.49	29249	9616.55	10733	11842.7	8033.72	9030.69	13247.7	25898.4	59602
sum (μmol)	12.9588	11.2088	50.5024	13.0599	14.6464	8.06976	9.72949	29.249	9.61655	10.733	11.8427	8.03372	9.03069	13.2477	25.8984	59.602
