# Supplementary material for: Crosstalk between CD8+ T cells and systemic bile acid metabolism shapes antiviral immunity and immunopathology
Source: JCI Insight. 2026 Jun 22;11(12):e189882. doi: 10.1172/jci.insight.189882 (PMC13313544; doi:10.1172/jci.insight.189882)
Supplement: Supplemental table 2 [file jciinsight-11-189882-s338.xlsx]

## Sheet: RNA
gene_id	test_id	gene	locus.x	ensembl_gene_id	ensembl_transcript_id	log2.fold_change..2d-vs-0d	test_stat.2d-vs-0d	p_value.2d-vs-0d	q_value.2d-vs-0d	significant.2d-vs-0d	log2.fold_change..8d-vs-0d	test_stat.8d-vs-0d	p_value.8d-vs-0d	q_value.8d-vs-0d	significant.8d-vs-0d	log2.fold_change..30d-vs-0d	test_stat.30d-vs-0d	p_value.30d-vs-0d	q_value.30d-vs-0d	significant.30d-vs-0d	log2.fold_change..60d-vs-0d	test_stat.60d-vs-0d	p_value.60d-vs-0d	q_value.60d-vs-0d	significant.60d-vs-0d	X0d_0	X0d_1	X0d_2	X2d_0	X2d_1	X2d_2	X8d_0	X8d_1	X8d_2	X30d_0	X30d_1	X30d_2	X60d_0	X60d_1	X60d_2	X123d_0	X123d_1	X123d_2	X0d_old_0	X0d_old_1	X0d_old_2
XLOC_024864	XLOC_024864	Cyp7a1	chr4:6263737-6275704	ENSMUSG00000028240	ENSMUST00000029905,ENSMUST00000147346	-0.859519	-0.474053	0.15065	0.39532	no	-1.37839	-0.721862	0.04425	0.170991	no	-1.05887	-0.615739	0.0973	0.297699	no	-1.0397	-0.59676	0.0678	0.232228	no	144.054	100.709	41.8461	45.5782	18.3778	94.0046	72.044	6.39343	31.8058	37.0471	53.8823	46.6453	33.1404	70.3337	35.9404	54.1784	98.3948	57.3458	114.711	82.6992	58.1152
XLOC_031945	XLOC_031945	Hsd3b7,Setd1a	chr7:127776669-127803823	ENSMUSG00000042289,ENSMUSG00000042308	ENSMUST00000046863,ENSMUST00000047075,ENSMUST00000047157,ENSMUST00000106271,ENSMUST00000106272,ENSMUST00000124631,ENSMUST00000125188,ENSMUST00000126761,ENSMUST00000132702,ENSMUST00000136597,ENSMUST00000136823,ENSMUST00000138432,ENSMUST00000139068,ENSMUST00000141439,ENSMUST00000143951,ENSMUST00000144406,ENSMUST00000144748,ENSMUST00000154987,ENSMUST00000155005	-0.559055	-1.41903	0.01445	0.0729061	no	-1.58573	-4.04276	5e-05	0.000567563	yes	-0.346041	-0.853777	0.1267	0.35498	no	-0.113585	-0.281784	0.6173	0.849155	no	430.54	393.981	415.897	300.115	248.27	293.543	127.665	95.0321	190.556	372.635	337.166	266.085	352.821	417.283	376.399	264.547	176.685	302.32	228.051	150.522	208.258
XLOC_037676	XLOC_037676	Cyp8b1	chr9:121914355-121916305	ENSMUSG00000050445	ENSMUST00000062474	0.154651	0.450414	0.42515	0.715098	no	-0.581515	-1.6443	0.00525	0.032328	yes	-0.716547	-2.18566	0.0001	0.00106889	yes	0.131996	0.401742	0.47865	0.75751	no	193.118	154.419	169.022	275.405	103.479	196.125	215.935	62.0176	67.2442	134.189	129.571	50.5929	178.985	205.156	181.909	179.618	133.27	238.548	89.2721	129.197	66.1018
XLOC_028641	XLOC_028641	Akr1d1	chr6:37530172-37568818	ENSMUSG00000038641	ENSMUST00000040987,ENSMUST00000123648,ENSMUST00000151256	-0.367248	-0.979868	0.04995	0.1868	no	-0.821447	-1.79948	0.0001	0.00106889	yes	-0.40201	-0.912182	0.0394	0.157197	no	-0.24287	-0.543697	0.22365	0.499749	no	97.4994	104.873	87.1603	55.4275	63.766	105.27	79.4842	46.2304	38.1245	73.8542	89.3274	55.9378	50.1367	101.78	92.7568	60.6756	96.0382	88.039	75.2681	102.336	76.3118
XLOC_000381	XLOC_000381	Cyp27a1	chr1:74713573-74738014	ENSMUSG00000026170	ENSMUST00000027356	-1.55553	-4.41799	5e-05	0.000567563	yes	-1.7146	-4.89696	5e-05	0.000567563	yes	-0.461144	-1.23978	0.0299	0.127665	no	-0.420726	-1.12824	0.0505	0.188279	no	361.148	405.501	350.777	127.138	106.157	146.857	126.87	93.4352	120.16	232.173	343.581	235.955	237.662	273.997	323.113	297.976	355.678	371.906	303.248	353.788	342.147
XLOC_017707	XLOC_017707	Cyp2c70	chr19:40153334-40187333	ENSMUSG00000060613	ENSMUST00000051846,ENSMUST00000164351,ENSMUST00000165102,ENSMUST00000171604	-0.2973	-0.734667	0.2115	0.483733	no	-1.07218	-2.62117	5e-05	0.000567563	yes	0.486477	1.0752	0.06265	0.219714	no	0.231185	0.544495	0.3452	0.639641	no	425.353	512.515	481.751	203.212	409.717	542.32	69.5802	191.469	414.122	810.622	660.386	517.906	518.589	585.141	562.616	537.352	304.56	528.441	322.344	348.009	403.26
XLOC_022506	XLOC_022506	Cyp7b1	chr3:18071949-18243338	ENSMUSG00000039519	ENSMUST00000035625	1.16769	3.15241	5e-05	0.000567563	yes	-0.485988	-1.62218	0.00665	0.0391736	yes	-0.402937	-1.34776	0.0174	0.0843261	no	-0.273021	-0.903712	0.11555	0.334721	no	12.7307	14.5344	14.1795	69.1107	8.91702	15.0782	7.70598	5.59004	16.2958	9.91993	12.2695	9.1558	6.21168	14.9969	13.0903	8.14335	15.4982	13.7363	10.6861	11.1969	21.9152
XLOC_014718	XLOC_014718	Cyp39a1	chr17:43667424-43751431	ENSMUSG00000023963	ENSMUST00000170988	-2.23163	-7.10768	5e-05	0.000567563	yes	-1.12263	-3.72075	5e-05	0.000567563	yes	-0.417611	-1.42615	0.0136	0.069474	no	-0.226893	-0.774249	0.1754	0.432629	no	16.3681	19.7651	18.3785	1.48867	4.2567	5.86113	11.2718	7.16007	6.60284	9.17141	17.9655	13.674	14.1162	11.7612	20.7014	13.8239	18.976	18.9245	13.113	18.8713	20.3966
XLOC_025176	XLOC_025176	Baat	chr4:49489421-49506557	ENSMUSG00000039653	ENSMUST00000043056,ENSMUST00000166036	0.0810584	0.245823	0.67055	0.878554	no	-0.343006	-1.06219	0.06665	0.229454	no	-0.116238	-0.354666	0.53695	0.799341	no	-0.0530782	-0.162429	0.7794	0.927051	no	155.15	149.239	125.252	143.723	153.613	157.136	119.042	103.241	116.445	128.175	133.41	134.798	115.276	154.681	144.164	128.863	150.699	144.916	127.61	141.752	121.001
XLOC_007966	XLOC_007966	Slc10a1	chr12:80951715-80968079	ENSMUSG00000021135	ENSMUST00000095572	-0.930778	-2.58289	5e-05	0.000567563	yes	-1.16549	-3.08487	5e-05	0.000567563	yes	-0.461825	-1.23996	0.03075	0.130395	no	-0.241784	-0.643157	0.25895	0.541546	no	481.478	514.614	446.939	246.667	212.082	298.229	309.689	220.794	112.839	309.883	396.686	341.168	356.863	451.966	411.541	320.051	521.289	406.843	451.828	509.015	545.427
XLOC_030566	XLOC_030566	Slco1a1	chr6:141907148-141946962	ENSMUSG00000041698	ENSMUST00000042119,ENSMUST00000168119,ENSMUST00000171651	-0.12241	-0.286385	0.57785	0.825862	no	-6.13762	-12.8473	5e-05	0.000567563	yes	-4.61648	-11.8296	5e-05	0.000567563	yes	-2.07248	-6.07412	5e-05	0.000567563	yes	15.1757	26.626	15.9764	45.1464	4.88741	3.04415	0.30394	0.185778	0.330926	0.9153	0.864831	0.575268	2.90444	9.62809	1.20425	4.34265	8.2484	9.72803	0.90615	1.37654	4.59389
XLOC_029495	XLOC_029495	Slco1b2	chr6:141629517-141686646	ENSMUSG00000030236	ENSMUST00000042812,ENSMUST00000160179,ENSMUST00000162675	-0.845264	-1.30183	0.00655	0.0387051	yes	-1.33087	-1.96177	0.00015	0.00153919	yes	-0.148366	-0.210386	0.6252	0.8539	no	-0.107832	-0.149668	0.73235	0.907258	no	320.533	335.447	326.094	137.139	153.916	255.576	168.377	70.933	151.092	265.782	275.963	344.353	192.471	336.837	382.038	148.066	365.861	310.013	295.458	382.589	381.7
XLOC_030558	XLOC_030558	Slco1a4	chr6:141805420-141856256	ENSMUSG00000030237	ENSMUST00000032364,ENSMUST00000163678,ENSMUST00000165990	-0.110151	-0.259702	0.64215	0.863576	no	-1.22527	-2.58561	5e-05	0.000567563	yes	-1.19577	-2.77156	5e-05	0.000567563	yes	-0.605421	-1.38188	0.0144	0.0727047	no	93.6211	107.331	77.3094	71.4691	83.2371	103.101	59.6918	45.5493	13.7766	54.4616	43.433	23.5812	46.6641	63.5899	72.6417	34.5202	88.8166	75.4789	97.6309	116.178	96.8155
XLOC_026325	XLOC_026325	Abcb4	chr5:8893720-8959228	ENSMUSG00000042476	ENSMUST00000003717	-0.489364	-1.52066	0.00825	0.046645	yes	-0.730401	-2.31031	5e-05	0.000567563	yes	-0.749839	-2.40182	5e-05	0.000567563	yes	-0.260273	-0.820376	0.1524	0.397912	no	60.6103	59.2835	71.2267	61.187	36.7293	38.2264	48.4536	28.8284	37.9133	38.377	44.3119	30.9648	54.6299	48.7448	56.1975	39.9035	51.8804	64.6875	64.0968	61.9521	65.5475
XLOC_020320	XLOC_020320	Abcb11	chr2:69238092-69342616	ENSMUSG00000027048	ENSMUST00000102709,ENSMUST00000102710,ENSMUST00000133663,ENSMUST00000180142	-1.57022	-2.40428	5e-05	0.000567563	yes	-2.60575	-3.49979	5e-05	0.000567563	yes	-0.894495	-1.25408	0.0223	0.10222	no	-0.165235	-0.209673	0.69755	0.891878	no	394.097	391.059	326.579	102.424	123.788	148.172	60.724	34.7606	87.1539	192.442	230.134	175.465	344.178	282.449	364.8	389.262	224.114	243.095	224.93	237.144	238.374
XLOC_017190	XLOC_017190	Abcc2,Gm10768	chr19:43782191-43841076	ENSMUSG00000025194,ENSMUSG00000074828	ENSMUST00000026208,ENSMUST00000099413,ENSMUST00000129943,ENSMUST00000143553,ENSMUST00000146737	-0.310984	-0.570588	0.2212	0.496582	no	-1.00215	-1.73443	0.0001	0.00106889	yes	-0.127316	-0.230529	0.61605	0.84845	no	-0.319148	-0.587101	0.21035	0.482227	no	102.881	129.493	123.147	101.667	72.3833	112.533	74.9436	40.4113	62.141	97.6581	110.187	117.646	64.1313	107.259	113.575	52.346	155.893	114.831	116.027	148.304	147.731
XLOC_015831	XLOC_015831	Abcg5	chr17:84658072-84700386	ENSMUSG00000040505	ENSMUST00000066175,ENSMUST00000163375,ENSMUST00000171544,ENSMUST00000172439	0.0880423	0.18231	0.74725	0.913909	no	-1.3957	-2.87278	5e-05	0.000567563	yes	0.751797	1.44492	0.0105	0.0565824	no	0.305055	0.627581	0.2628	0.546314	no	40.3631	57.3063	55.1152	38.5226	69.867	54.0092	20.6405	19.4414	17.9853	87.7243	106.822	62.7262	59.1326	53.3399	76.2877	23.1814	67.3319	39.712	58.8088	59.09	76.8469
XLOC_014958	XLOC_014958	Abcg8	chr17:84658072-84700386	ENSMUSG00000024254	ENSMUST00000045714,ENSMUST00000170725,ENSMUST00000171915	-0.142981	-0.282654	0.6273	0.85508	no	-1.58137	-3.22995	5e-05	0.000567563	yes	0.809134	1.60185	0.0068	0.0398748	yes	0.241721	0.474833	0.41745	0.708386	no	23.7097	39.0007	37.3411	27.2337	38.8811	24.4964	12.2367	8.55586	12.641	68.4307	72.0303	34.8451	30.4273	38.2223	49.6516	10.1529	33.74	21.5223	32.8659	33.6516	42.6195
XLOC_006379	XLOC_006379	Abcc3	chr11:94343212-94392997	ENSMUSG00000020865	ENSMUST00000021231,ENSMUST00000126566,ENSMUST00000140985,ENSMUST00000151124,ENSMUST00000155253,ENSMUST00000178136	-0.182049	-0.401529	0.4583	0.742105	no	0.0923791	0.179875	0.7366	0.909218	no	-0.192349	-0.40251	0.44525	0.731442	no	-0.103711	-0.205064	0.7027	0.894278	no	123.138	113.485	122.645	113.408	113.993	89.2755	123.601	136.906	122.519	125.229	109.233	79.9621	115.491	98.9224	119.935	138.315	173.609	149.556	174.702	187.724	176.946

## Sheet: Protein
AC	ID	Gene	Ratio.d2.d0	log2Ratio.d2.d0	P.Value.Rat.Adjusted.d2.d0	Is.Significant.d2.d0	Ratio.d8.d0	log2Ratio.d8.d0	P.Value.Rat.Adjusted.d8.d0	Is.Significant.d8.d0	Ratio.d30.d0	log2Ratio.d30.d0	P.Value.Rat.Adjusted.d30.d0	Is.Significant.d30.d0	Ratio.d60.d0	log2Ratio.d60.d0	P.Value.Rat.Adjusted.d60.d0	Is.Significant.d60.d0	Description.run1
Q64505	CP7A1_MOUSE	Cyp7a1	0.7374	-0.439481	0.220975	FALSE	0.5024	-0.993092	0.10264	FALSE	0.5682	-0.815529	0.0112477	TRUE	0.6053	-0.724278	0.0625207	FALSE	Cholesterol 7-alpha-monooxygenase
Q9EQC1	3BHS7_MOUSE	Hsd3b7	0.757	-0.401635	0.00231672	TRUE	0.6642	-0.59031	0.0243135	TRUE	0.9643	-0.052446	0.303197	FALSE	0.9191	-0.121706	0.507315	FALSE	3 beta-hydroxysteroid dehydrogenase type 7
O88962	CP8B1_MOUSE	Cyp8b1	1.1848	0.244644	0.36945	FALSE	1.3111	0.390778	0.357194	FALSE	0.8277	-0.27282	0.211348	FALSE	0.9553	-0.0659742	0.507315	FALSE	7-alpha-hydroxycholest-4-en-3-one 12-alpha-hydroxylase
Q8VCX1	AK1D1_MOUSE	Akr1d1	0.8425	-0.247251	0.167047	FALSE	0.701	-0.512514	1.61374e-05	TRUE	0.9892	-0.0156659	0.475651	FALSE	0.9677	-0.0473682	0.507315	FALSE	3-oxo-5-beta-steroid 4-dehydrogenase
Q9DBG1	CP27A_MOUSE	Cyp27a1	0.9719	-0.0411202	0.427085	FALSE	0.6683	-0.581432	0.00275128	TRUE	0.8703	-0.200415	0.0974806	FALSE	0.871	-0.199255	0.219455	FALSE	Sterol 26-hydroxylase, mitochondrial
Q91W64	CP270_MOUSE	Cyp2c70	0.8136	-0.297608	0.267538	FALSE	0.6706	-0.576476	0.112894	FALSE	1.1519	0.204015	0.26	FALSE	0.9644	-0.0522964	0.507315	FALSE	Cytochrome P450 2C70
Q60991	CP7B1_MOUSE	Cyp7b1	0.9927	-0.0105703	0.50443	FALSE	1.0969	0.133432	0.062174	FALSE	0.9044	-0.144967	0.265254	FALSE	0.9052	-0.143692	0.507315	FALSE	25-hydroxycholesterol 7-alpha-hydroxylase
Q9JKJ9	CP39A_MOUSE	Cyp39a1	0.6655	-0.587489	0.0706594	FALSE	0.7414	-0.431676	0.0248361	TRUE	0.8711	-0.19909	0.379464	FALSE	0.9025	-0.148001	0.487106	FALSE	24-hydroxycholesterol 7-alpha-hydroxylase
Q91X34	BAAT_MOUSE	Baat	1.1047	0.143655	0.215447	FALSE	0.8877	-0.171856	0.240678	FALSE	1.1361	0.18409	0.00770123	TRUE	0.9882	-0.017125	0.507315	FALSE	Bile acid-CoA:amino acid N-acyltransferase
O08705	NTCP_MOUSE	Slc10a1	0.587	-0.768568	1.47522e-11	TRUE	0.4362	-1.19694	0.00172012	TRUE	0.9071	-0.140666	0.217277	FALSE	0.9531	-0.0693005	0.507315	FALSE	Sodium/bile acid cotransporter
Q9QXZ6	SO1A1_MOUSE	Slco1a1	1.369	0.453122	0.45066	FALSE	0.4942	-1.01683	0.0197582	TRUE	0.2179	-2.19826	0.000216648	TRUE	0.5497	-0.863284	0.395958	FALSE	Solute carrier organic anion transporter family member 1A1
Q9JJL3-[1,2]	SO1B2_MOUSE	Slco1b2	0.6545	-0.611535	3.39875e-10	TRUE	0.6965	-0.521805	0.0732739	FALSE	0.9252	-0.112163	0.202648	FALSE	0.9229	-0.115754	0.507315	FALSE	Solute carrier organic anion transporter family member 1B2
Q9EP96-1	SO1A4_MOUSE	Slco1a4	0.8293	-0.270034	0.377203	FALSE	0.5277	-0.92221	0.0228895	TRUE	0.8711	-0.19909	0.272229	FALSE	0.8512	-0.23243	0.108773	FALSE	Solute carrier organic anion transporter family member 1A4
P21440	MDR3_MOUSE	Abcb4	1.0406	0.0574156	0.271299	FALSE	1.1147	0.156655	0.204752	FALSE	0.8814	-0.182131	0.0925032	FALSE	0.9882	-0.017125	0.507315	FALSE	Multidrug resistance protein 3
Q9QY30	ABCBB_MOUSE	Abcb11	0.7585	-0.398779	0.00307859	TRUE	0.5648	-0.824188	1.69889e-06	TRUE	0.7365	-0.441243	0.00250541	TRUE	0.89	-0.168123	0.142013	FALSE	Bile salt export pump
Q8VI47	MRP2_MOUSE	Abcc2	0.7692	-0.378569	9.14196e-09	TRUE	0.867	-0.205896	0.0510573	FALSE	0.8639	-0.211064	0.0145997	TRUE	0.9194	-0.121235	0.0889985	FALSE	Canalicular multispecific organic anion transporter 1
Q99PE8	ABCG5_MOUSE	Abcg5	0.9051	-0.143851	0.456362	FALSE	0.7381	-0.438112	0.0393678	TRUE	1.0675	0.0942361	0.409804	FALSE	0.9075	-0.14003	0.507315	FALSE	ATP-binding cassette sub-family G member 5
Q9DBM0-[1,2]	ABCG8_MOUSE	Abcg8	NA	#VALUE!	NA	NA	NA	#VALUE!	NA	NA	1.1213	0.165172	0.310476	FALSE	0.9481	-0.0768889	0.507315	FALSE	NA
B2RX12-[1-3]	MRP3_MOUSE	Abcc3	1.0415	0.0586628	0.282557	FALSE	1.0953	0.131326	0.21383	FALSE	0.9364	-0.0948032	0.290151	FALSE	0.9035	-0.146403	0.345861	FALSE	Canalicular multispecific organic anion transporter 2
