# Supplementary material for: Crosstalk between CD8+ T cells and systemic bile acid metabolism shapes antiviral immunity and immunopathology
Source: JCI Insight. 2026 Jun 22;11(12):e189882. doi: 10.1172/jci.insight.189882 (PMC13313544; doi:10.1172/jci.insight.189882)
Supplement: Supporting data values [file jciinsight-11-189882-s339.xlsx]

## Sheet: 1A
Individual datapoints
	Time Point
	naive/ uninfected	8dpi	12dpi
	3.24	7.28	23.16
	5.28	4.08	8.24
	4.48	5.16	17.76
	7.24	6.76	31.36
	2.24	12.16	10.56
	1.71	13.36	28.08
	1.64	19.04	3.41
	2.72	1.71	3.97
	2.47	2.85	11.16
	1.8	2.97	5.34
	1.81	2.41	2.75
	1.49	2.14	2.45
	2.31
	1.71
Mean
	Time Point
	naive/ uninfected	8dpi	12dpi
	2.86714	6.66	12.3533

## Sheet: 1B
Liver					Serum
	timepoint	biletype	mean_relative_abundance_percent			timepoint	biletype	mean_relative_abundance_percent
	0	CA	1.9			0	CA	13.5
	0	DCA	0.1			0	DCA	7.1
	0	Other	3.6			0	Other	4
	0	T-CA	33.5			0	T-CA	13.5
	0	T-CDCA	1.6			0	T-CDCA	0.4
	0	T-DCA	5.1			0	T-DCA	0.9
	0	T-ɑ- + T-⍵-MCA	3			0	T-ɑ- + T-⍵-MCA	1.4
	0	T-β-Muri-CA	47.7			0	T-β-Muri-CA	15
	0	ɑ- + ⍵-MCA	0.9			0	ɑ- + ⍵-MCA	16.6
	0	β-Muri-CA	2.7			0	β-Muri-CA	27.6
	2	CA	0.2			2	CA	4.3
	2	DCA	0			2	DCA	17.5
	2	Other	3.8			2	Other	3.4
	2	T-CA	35			2	T-CA	20
	2	T-CDCA	5.8			2	T-CDCA	2.4
	2	T-DCA	12.8			2	T-DCA	6.4
	2	T-ɑ- + T-⍵-MCA	5.6			2	T-ɑ- + T-⍵-MCA	3.2
	2	T-β-Muri-CA	35.7			2	T-β-Muri-CA	18.1
	2	ɑ- + ⍵-MCA	0.7			2	ɑ- + ⍵-MCA	18.1
	2	β-Muri-CA	0.5			2	β-Muri-CA	6.6
	8	CA	0.2			8	CA	2.6
	8	DCA	0.1			8	DCA	3.4
	8	Other	1.8			8	Other	2.8
	8	T-CA	49			8	T-CA	29.3
	8	T-CDCA	2.2			8	T-CDCA	2.6
	8	T-DCA	0.6			8	T-DCA	0.3
	8	T-ɑ- + T-⍵-MCA	3.1			8	T-ɑ- + T-⍵-MCA	4.1
	8	T-β-Muri-CA	41.5			8	T-β-Muri-CA	37.7
	8	ɑ- + ⍵-MCA	0.2			8	ɑ- + ⍵-MCA	10.2
	8	β-Muri-CA	1.4			8	β-Muri-CA	7.2
	12	CA	0.3			12	CA	8.2
	12	DCA	0.1			12	DCA	4.4
	12	Other	0.8			12	Other	1.2
	12	T-CA	53.5			12	T-CA	28.2
	12	T-CDCA	0.8			12	T-CDCA	1.3
	12	T-DCA	4.4			12	T-DCA	1.1
	12	T-ɑ- + T-⍵-MCA	5.3			12	T-ɑ- + T-⍵-MCA	2.8
	12	T-β-Muri-CA	33			12	T-β-Muri-CA	38.2
	12	ɑ- + ⍵-MCA	0.2			12	ɑ- + ⍵-MCA	4.2
	12	β-Muri-CA	1.7			12	β-Muri-CA	10.5

## Sheet: 1C
Individual datapoints
	Experiment	Total Bile acid levels (µM)	ALT (U/L)
	1	137.823	2016
		74.206	584
		46.092	1200
		68.567	1736
		122.899	1848
	2	9.03069	750
		13.2477	940
		25.8984	1190
		59.602	1330

## Sheet: 2C
Individual datapoints
		Slco1a1				Slco1b2				Slc10a1				Abcb11				Cyp7a1				Cyp2c70
		Naive	LCMV cl13	Pair-fed		Naive	LCMV cl13	Pair-fed		Naive	LCMV cl13	Pair-fed		Naive	LCMV cl13	Pair-fed		Naive	LCMV cl13	Pair-fed		Naive	LCMV cl13	Pair-fed
	log2 transformed	0.618057	-7.71232	-4.33545		-0.284099	-0.233302	0.713435		-0.235447	-0.824492	0.646602		-0.0572596	-0.251771	0.254844		-0.567154	-2.21076	-0.39239		0.272721	-2.06155	-1.04556
		-0.33128	-5.6753	-3.57039		0.930865	-0.101785	0.147262		0.334218	-0.93306	0.482824		0.262931	-0.0650873	-0.15685		0.169876	-3.37175	-1.20324		0.152506	-2.10904	-1.21644
		-0.452557	-5.73471	-3.22181		0.0647993	-0.247443	0.147105		0.210376	-0.876931	0.113163		0.0779886	-0.315063	-0.231791		0.532581	-1.39548	0.473852		-0.04472	-1.82574	-1.35772
		0.165779	-9.71848	-5.60054		-0.711566	-0.590686	0.399776		-0.309147	-0.123631	0.654939		-0.28366	-0.740375	0.150969		-0.135302	-1.32489	0.146463		-0.38051	-2.3016	-1.27609
			-5.87485	-4.43383			-2.61468	0.393252			-1.50814	0.48871			-0.243745	-0.135169			-3.05709	0.133146
Mean
		Slco1a1				Slco1b2				Slc10a1				Abcb11				Abcb11				Cyp2c70
		Naive	LCMV cl13	Pair-fed		Naive	LCMV cl13	Pair-fed		Naive	LCMV cl13	Pair-fed		Naive	LCMV cl13	Pair-fed		Naive	LCMV cl13	Pair-fed		Naive	LCMV cl13	Pair-fed
		1.87763e-09	-6.94313	-4.2324		1.36358e-10	-0.757579	0.360166		-1.32991e-09	-0.853251	0.477248		-2.71237e-09	-0.323208	-0.0235994		-1.73536e-09	-2.272	-0.168434		-7.5e-07	-2.07448	-1.22395

## Sheet: 2D
Individual datapoints
		Fgf15			Slc10a2/Asbt
		Naive	LCMV cl13		Naive	LCMV cl13
		-0.321087	-2.54173		0.622823	2.53836
		0.690994	-1.51817		4.01738	1.67248
		-0.858546			-9.65839	-8.56514
		-0.122935	-4.15875		3.62655	2.47862
		0.611574	-3.0132		1.39163	1.22699
Mean
		Fgf15			Slc10a2/Asbt
		Naive	LCMV cl13		Naive	LCMV cl13
		2.54722e-10	-2.80796		-3.04415e-08	-0.129737

## Sheet: 2E
Individual datapoints
		Nr0b2			Cyp7a1			Nr1h4/Fxr
		Naive	LCMV cl13		Naive	LCMV cl13		Naive	LCMV cl13
		-1.14592	-0.639757		0.251722	-0.701607		0.115049	-0.346623
		0.260935	-0.624773		-1.034	-1.40838		-0.0986994	-0.297726
		-0.185587	-0.654463		0.0625235	-0.642043		0.00879784	-0.147049
		1.14615	-1.3627		0.223949	-0.167461		0.00546951	-0.189515
		-0.0755794	-0.227331		0.495801	-0.766751		-0.0306166	-0.228247
		-0.205818	-1.23061		0.126759	-1.1633		-0.175538	-0.0710217
		0.232936	-1.8578		-0.451467	-0.580956		0.0365794	0.0499442
		-0.0271183	-0.584867		0.324708	-2.33609		0.138958	-0.299669
Mean
		Nr0b2			Cyp7a1			Nr1h4/Fxr
		Naive	LCMV cl13		Naive	LCMV cl13		Naive	LCMV cl13
		1.04116e-09	-0.897788		9.2342e-10	-0.970824		-1.89117e-10	-0.191238

## Sheet: 3A
Individual datapoints
log2 transformed		Slco1a1
		Uninfected									LCMV Cl13
	WT	-0.99538	-0.32633	1.32171		-0.237961	-0.61973	0.857691			-9.59449	-8.04676	-8.3756		-4.26752	-5.15189	-5.97899	-6.84684	-2.55038
	Rag2-/-	-0.47575	-2.94331	0.224893		0.411177	-0.124153				-0.84876	-1.48202	0.438186	0.207977	1.06593	0.628136	1.00094	2.0419	0.342789
Mean
		Slco1a1
		Uninfected	LCMV Cl13
	WT	1.66667e-09	-6.35156
	Rag2-/-	-0.581429	0.377231
Individual datapoints
log2 transformed		Slco1b2
		Uninfected									LCMV Cl13
	WT	-0.9338	0.415804	0.517992		0.194096	-0.26571	0.0716139			-2.10441	-2.31812	-2.41357		-1.8015	-1.50807	-1.92274	-2.4149	-1.30067
	Rag2-/-	-0.38786	-0.32273	-0.04168		0.323708	0.432946				1.0311	-1.2504	-1.28255	-0.81933	0.487599	-0.556018	-0.350751	0.8289	-0.810228
Mean
		Slco1b2
		Uninfected	LCMV Cl13
	WT	-6.66667e-07	-1.973
	Rag2-/-	0.000876822	-0.302409
Individual datapoints
log2 transformed		Slc10a1
		Uninfected									LCMV Cl13
	WT	-0.66138	0.227341	0.434044		-0.18	-0.03	0.209			-0.58766	-0.62243	-0.67516		0.206	-0.07	-0.23	0.131	0.097
	Rag2-/-	-1.75939	-2.02963	-1.87757		-0.95	-0.56	-1.29			1.04039	-0.72499	-1.59877	-0.53923	-0.28	0.019	0.012	0.225	0.389
Mean
		Slc10a1
		Uninfected	LCMV Cl13
	WT	-0.000165833	-0.218906
	Rag2-/-	-1.4111	-0.161955
Individual datapoints
log2 transformed		Abcb11
		Uninfected									LCMV Cl13
	WT	-0.04752	-0.38637	0.433886		-0.117362	-0.329829	0.447191			-2.32866	-2.69157	-2.88082		-0.930119	-1.16642	-1.98555	-1.99059	-0.9464
	Rag2-/-	-0.51073	-1.51341	2.25802		0.0519212	-0.094752				0.599604	0.049552	-0.68329	-0.72635	1.01545	0.305553	0.53687	1.4302	0.00502332
Mean
		Abcb11
		Uninfected	LCMV Cl13
	WT	-6.66667e-07	-1.86502
	Rag2-/-	0.0382096	0.281402
Individual datapoints
log2 transformed		Cyp7a1
		Uninfected									LCMV Cl13
	WT	-0.69788	0.515583	0.182301		0.158985	-0.145893	-0.013092			-2.42705	-1.63452	-2.08636		-1.7834	-0.516437	-0.461922	-0.496616	-1.91763
	Rag2-/-	-0.29848	0.109169	-0.07134		0.496771	0.774353				0.50745	-0.12339	-1.40356	-0.58422	0.753744	-0.0452614	-0.763294	0.0510807	-2.52653
Mean
		Cyp7a1
		Uninfected	LCMV Cl13
	WT	6.73333e-07	-1.41549
	Rag2-/-	0.202095	-0.459331
Individual datapoints
log2 transformed		Cyp2c70
		Uninfected									LCMV Cl13
	WT	0.276911	-0.62076	0.343848		0.739113	-0.94474	0.205626			-2.70192	-1.3597	-3.07032		-1.94498	-2.31524	-2.1981	-2.28739	-1.11641
	Rag2-/-	0.439297	-0.52182			-0.49641	-1.76357				1.31072	0.455678	0.374016	0.629204	-0.74221	-1.44774	-1.96704	-1.46046	-1.80658
Mean
		Cyp2c70
		Uninfected	LCMV Cl13
	WT	-3.33333e-07	-2.12426
	Rag2-/-	-0.585626	-0.517157

## Sheet: 3B
Individual datapoints
log2 transformed		Slco1a1
		Uninfected							LCMV Cl13
	Isotype	0.05394	-0.05735	0.003405		0.224909	0.089216	-0.31413	-3.619	-3.80236	-2.96707		-2.83076	-2.68145	-2.81042
	anti-CD8	0.7242	-0.20349	0.061227		0.675608	0.716259	0.341106	-1.90936	-1.43249	-0.95466		-1.16678	-1.07608	-1.38749
Mean
		Slco1a1
		Uninfected	LCMV Cl13
	Isotype	-1.66667e-06	-3.11851
	anti-CD8	0.385818	-1.32114
Individual datapoints
log2 transformed		Slco1b2
		Uninfected							LCMV Cl13
	Isotype	0.224306	0.248112	-0.47242		0.247811	0.085379	-0.33319	-1.58405	-1.04868	-0.8257		-1.76292	-1.80796	-1.45295
	anti-CD8	-0.04659	-0.23814	-0.23155		0.025124	0.339345	0.032328	-0.45691	-0.78543	-0.54076			-0.87977	-1.61479
Mean
		Slco1b2
		Uninfected	LCMV Cl13
	Isotype	-3.33333e-07	-1.41371
	anti-CD8	-0.0199138	-0.855532
Individual datapoints
log2 transformed		Slc10a1
		Uninfected							LCMV Cl13
	Isotype	-0.14127	-0.05975	0.201024		-0.10042	-0.03404	0.134462	-0.38256	-0.41937	-0.90473		-1.23269	-1.22077	-1.04099
	anti-CD8	0.053769	-0.0256	0.151206		0.934969	0.77503	0.499157	-0.79243	-1.09062	-0.28954		-0.40833	-0.52226	-1.34278
Mean
		Slc10a1
		Uninfected	LCMV Cl13
	Isotype	1e-06	-0.866852
	anti-CD8	0.398089	-0.740993
Individual datapoints
log2 transformed		Abcb11
		Uninfected							LCMV Cl13
	Isotype	0.224909	0.089216	-0.31413		0.224909	0.089216	-0.31413	-2.83076	-2.68145	-2.81042		-2.83076	-2.68145	-2.81042
	anti-CD8	0.675608	0.716259	0.341106		0.675608	0.716259	0.341106	-1.16678	-1.07608	-1.38749		-1.16678	-1.07608	-1.38749
Mean
		Abcb11
		Uninfected	LCMV Cl13
	Isotype	-1.66667e-06	-2.77421
	anti-CD8	0.577658	-1.21012
Individual datapoints
log2 transformed		Cyp7a1
		Uninfected							LCMV Cl13
	Isotype	0.22547	0.036431	-0.2619		-0.38728	0.126362	0.260916	-0.69101	-1.5738	-0.81445		-0.75031	-1.83498	-1.3881
	anti-CD8	-0.18797	-0.38594	-0.12929		0.535813	0.920893	0.260836	-0.61481		0.068152		-0.65839	-0.04926	-0.2122
Mean
		Cyp7a1
		Uninfected	LCMV Cl13
	Isotype	-1.66667e-07	-1.17544
	anti-CD8	0.169057	-0.293302
Individual datapoints
log2 transformed		Cyp2c70
		Uninfected							LCMV Cl13
	Isotype	-0.234332	0.110824	0.123508		0.123746	-0.22459	0.100844	-3.57833	-3.34577	-2.00735		-1.0077	-2.86598	-3.23333
	anti-CD8	0.527866	0.0219911	0.40447		-0.0032361	-0.254783	-0.364478	-0.512238	-0.145087	0.00759633		1.61826	0.316619	-0.30841
Mean
		Cyp2c70
		Uninfected	LCMV Cl13
	Isotype	-1e-08	-2.67307
	anti-CD8	0.0553049	0.16279

## Sheet: 3C
Individual datapoints
log2 transformed		Slco1a1
		Uninfected											LCMV Cl13
	WT	-1.96149	1.96149		-1.00022	1.00022			-0.3717	0.371703			-3.59801	-3.85608	-3.98989	-7.25523	-5.46426	-9.8634	-8.03769	-3.14174	-4.448	-3.8979	-5.59042
	B2M-/-	-0.560763	0.626716		1.01382				0.296134	1.08945			-0.245755	-0.105794	-0.211675	-4.83868	-4.78344	-2.73944	-3.22924	-3.03356	-1.21253	-2.98321
Mean
		Slco1a1
		Uninfected	LCMV Cl13
	WT	5.01667e-07	-5.3766
	B2M-/-	0.493071	-2.33833
Individual datapoints
log2 transformed		Slco1b2
		Uninfected											LCMV Cl13
	WT	0.127004	-0.127004		-0.173385	0.173385			0.450159	-0.45016			-0.313821	-0.388043	-1.02297	-1.6212	-1.28526	-1.03743	-1.00988	-0.83916	-1.69133	-0.29703	-0.69361
	B2M-/-	0.121099	0.735436		0.0425825				-0.00847	0.272242			0.0107069	0.621198	-0.19801	-1.12044	-1.06699	-0.400712	-1.17915	-0.05958	0.739971	-0.05329
Mean
		Slco1b2
		Uninfected	LCMV Cl13
	WT	-1.76667e-07	-0.927248
	B2M-/-	0.232578	-0.270631
Individual datapoints
log2 transformed		Slc10a1
		Uninfected											LCMV Cl13
	WT	0.181041	-0.181041		0.160542	-0.160543			0.265391	-0.26539			0.0328894	-0.858378	-0.958631	-1.20337	-0.886783	-0.949185	-0.736808	-1.60082	-0.56518	-0.1682	-0.13367
	B2M-/-	0.0570192	-0.0461683		-0.0147886				-0.22278	0.619515			-0.423062	-0.302558	-0.326551	-1.36296	-0.747983	-0.488898	-1.67667	0.417466	-0.3151	-1.12716
Mean
		Slc10a1
		Uninfected	LCMV Cl13
	WT	1.58333e-07	-0.729831
	B2M-/-	0.0785595	-0.635347
Individual datapoints
log2 transformed		Abcb11
		Uninfected											LCMV Cl13
	WT	0.13817	-0.13817		-0.264116	0.264116			-0.48735	0.487347			-1.91103	-1.64043	-2.34911	-4.1431	-2.25153	-3.09241	-2.89954	-1.746	-2.70918	-1.54588	-1.33096
	B2M-/-	0.269793	0.293549		-0.949225				0.804173	1.0872			-0.599321	-0.312277	-0.58486	-2.42351	-2.68543	-1.84244	-2.23822	0.890343	0.784534	0.218142
Mean
		Abcb11
		Uninfected	LCMV Cl13
	WT	-4.95e-07	-2.32902
	B2M-/-	0.301098	-0.879305
Individual datapoints
log2 transformed		Cyp7a1
		Uninfected											LCMV Cl13
	WT	0.056077	-0.05608		-0.97027	0.970272			-0.66744	0.66744			-0.18022	-0.10144	-0.26125	-1.91316	-0.5164	-1.30605	-1.59818	-0.69556	-0.32785	-0.58926	-0.0607
	B2M-/-	-0.7703	-0.46457		-1.13611				-0.12724	-0.98416			0.914086	0.244928	0.457268	-2.09027	0.498262	0.079029	-0.53067	0.328028	0.272873	0.3559
Mean
		Cyp7a1
		Uninfected	LCMV Cl13
	WT	-1.66667e-07	-0.68637
	B2M-/-	-0.696476	0.0529434
Individual datapoints
log2 transformed		Cyp2c70
		Uninfected											LCMV Cl13
	WT	0.0906229	-0.0906229		-0.139036	0.139036			0.232597	-0.2326			-1.31593	0.618501	-1.30817	-3.98727	-0.780151	-3.43461	-1.61425	-1.53173	-2.0428	-0.09523	-3.21342
	B2M-/-	0.828725	0.937299		-0.176554				-0.77555	0.210728			1.49676	1.72176	1.35021	-1.45403	-1.05304	0.0483398	-0.537853	0.677071	1.16592	0.384291
Mean
		Cyp2c70
		Uninfected	LCMV Cl13
	WT	-5.03333e-07	-1.70046
	B2M-/-	0.20493	0.379941

## Sheet: 4B
Individual Datapoints
	Vehicle								Myrcludex B
Uninfected	7.32	5.52			9.52	8.2			16.24	14.28			6.64	7.56
LCMV Cl13	15.6	6.52	21.76	6.36	10.64	6.04	8.28	7.12	31.2	37.56	10	6.36	17.32	31.08	18.72
Mean
	Vehicle	Myrcludex B
Uninfected	7.64	11.18
LCMV Cl13	10.29	21.7486

[truncated: 51 more sheets: 4C, 4D, 4E, 4F, 4G, 4H, 5C, 5D, 5E, 5F, 5G, 6A, 6B, 6C, 6E, S1A, S1B, S1C, S1D, S1E …]
